# Supplementary material for: The Impact of COVID-19 and Related Public Health Measures on Hepatitis C Testing in Ontario, Canada
Source: Viruses. 2025 Aug 26;17(9):1163. doi: 10.3390/v17091163 (PMC12474368; doi:10.3390/v17091163)
Supplement: Supplementary file 1 [file viruses-17-01163-s001.zip]

Archive with 1 entries (1 files):
- viruses-3790458-supplementary.pdf
